# Supplementary material for: CD36-mediated metabolic crosstalk between tumor cells and macrophages affects liver metastasis
Source: Nat Commun. 2022 Oct 2;13:5782. doi: 10.1038/s41467-022-33349-y (PMC9527239; doi:10.1038/s41467-022-33349-y)
Supplement: Supplementary file 3 — Source Data [file 41467_2022_33349_MOESM3_ESM.xlsx]

## Sheet: Fig1c
Fig. 1c
		WT						Cd36-/-
NO. nodules		345	391	408	98	37	192	149	49	61	32	6	18
		WT						Cd36-/-
Tumor area (px2)		120112	218003	78782.7	36344	15116	176673	14164.3	21082	7427	0	19080	60903.3
		WT						Cd36-/-
Nodules / slice		24	28	35	11	8	6	5	6	5	0	5	12

## Sheet: Fig1d
Fig1. d
		WT					Cd36-/-
Liver / body weight （%）		10.09	8.25	13	11.56	5.96	7.8	3.73	5.16	7.01	5.6
		WT					Cd36-/-
Tumor area （%）		65.6292	94.3192	81.8515	73.495	44.2615	0	10.7289	71.4856	62.2285	18.4463

## Sheet: Fig1e
Fig. 1e
		WT						Cd36-/-
% TUNEL+ cells in tumor		43.3601	34.842	34.3483	37.2314	20.7752	33.8717	42.9983	34.7854	15.2035	40.2994	41.3976	35.5293

## Sheet: Fig1f
Fig. 1f
		WT						Cd36-/-
% Ki67+ cells in tumor		63.4497	41.6667	45.6081	43.2	33.7349	48.0712	10.9091	11.8644	39.6825	12.037	7.87879	11.9048

## Sheet: Fig1g
Fig. 1g
		WT						Cd36-/-
% CD31 positive area in tumor		5.73	5.9	7.52	5.71	8.63	6.93	5.91	4.62	3.64	5.47	4.98	5.66

## Sheet: Fig2a
Fig. 2a
CD36 MFI
	WT			Cd36-/-
B cell	158	120	313	-7.37	-167	54.8	176
T cell	33.6	111	321	103	216	277	229
NK cell	154	196	307	21.7	114	225	178
NKT cell	-180	-211	343	-46.9	-202	59.8	147
Neutrophil	2002	1316	1737	377	594	598	569
Macrophage	8727	6055	9359	1434	708	1679	825

## Sheet: Fig2c
Fig. 2c
		Cd36f/f					Cd36lko
Tumor area (%)		14.96	5.76	10.32	1.55	3.47	30.18	21.49	7.59	16.75	2.95

## Sheet: Fig2d
Fig. 2d
		Liposomes
		WT					Cd36-/-
Tumor area (px2)		62495	56018	23699	54930	61014	58894	54577	46029	26904	51556

## Sheet: Fig2e
Fig. 2e
		Cd36f/f						Cd36lysm-cre
Liver / body weight (%)		18.552	18.0672	7.2165	21.1009	14.7679	19.403	8.89831	4.4335	10.5991	14.0097	6.19048	9.90099

## Sheet: Fig2f
Fig. 2f
		Cd36f/f						Cd36lysm-cre
Tumor area (%)		60.3398	74.0748	67.3594	46.141	62.2273	65.1438	23.4299	6.80718	44.186	4.52274	19.9289	40.8412

[truncated: 103 more sheets: Fig2g, Fig3a, Fig3b, Fig3c, Fig 3d, Fig3e, Fig3f, Fig3g, Fig3h, Fig3i, Fig3j, Fig3k, Fig3l, Fig3m, Fig4b, Fig4c, Fig4i, Fig4j, Fig 5a, Fig 5b …]
